# Supplementary material for: Coat Proteins of the Novel Victoriviruses FaVV1 and FaVV2 Suppress Sexual Reproduction and Virulence in the Pathogen of Fusarium Head Blight
Source: Viruses. 2024 Sep 6;16(9):1424. doi: 10.3390/v16091424 (PMC11437513; doi:10.3390/v16091424)
Supplement: Supplementary file 1 [file viruses-16-01424-s001.zip]

Archive with 1 entries (1 files):
- viruses-3145896-supplementary.pdf
